# Supplementary material for: Demethyleneberberine Alleviates Pulmonary Fibrosis through Disruption of USP11 Deubiquitinating GREM1
Source: Pharmaceuticals (Basel). 2024 Feb 22;17(3):279. doi: 10.3390/ph17030279 (PMC10974697; doi:10.3390/ph17030279)
Supplement: Supplementary file 1 [file pharmaceuticals-17-00279-s001.zip]

Archive with 1 entries (1 files):
- pharmaceuticals-2840664-supplementary.pdf
